# Supplementary material for: Concordance of Genomic Alterations between Circulating Tumor DNA and Matched Tumor Tissue in Chinese Patients with Breast Cancer
Source: J Oncol. 2020 Aug 27;2020:4259293. doi: 10.1155/2020/4259293 (PMC7474381; doi:10.1155/2020/4259293)
Supplement: Supplementary Materials — Figure S1: the number of genomic alterations in detected genes of two biopsies. Table S1: clinical characteristics of all BC patients; Table S2: genes included in the panel; and Table S3: clinical characteristics of liver cancer and colorectal cancer patients. [file 4259293.f1.zip]

Archive with 4 entries (4 files):
- 4259293.f1/Supplementary_Figure_1.pdf
- 4259293.f1/Supplementary_Table_1.pdf
- 4259293.f1/Supplementary_Table_2.pdf
- 4259293.f1/Supplementary_Table_3.pdf
